# Supplementary material for: Optimizing Wide Band Gap Cu(In,Ga)Se2 Solar Cell Performance: Investigating the Impact of “Cliff” and “Spike” Heterostructures
Source: Materials (Basel). 2024 Oct 25;17(21):5199. doi: 10.3390/ma17215199 (PMC11547025; doi:10.3390/ma17215199)
Supplement: Supplementary file 1 [file materials-17-05199-s001.zip]

Archive with 1 entries (1 files):
- materials-3220003-supplementary.pdf
